# Supplementary material for: Endovascular Treatment of Type A Aortic Dissection: A Systematic Review and Meta-Analysis Using Reconstructed Time-to-Event Data
Source: J Clin Med. 2023 Nov 12;12(22):7051. doi: 10.3390/jcm12227051 (PMC10672308; doi:10.3390/jcm12227051)
Supplement: Supplementary file 1 [file jcm-12-07051-s001.zip]

Archive with 1 entries (1 files):
- jcm-2685513-supplementary.pdf
